# Supplementary material for: Siamese Networks for Clinically Relevant Bacteria Classification Based on Raman Spectroscopy
Source: Molecules. 2024 Feb 28;29(5):1061. doi: 10.3390/molecules29051061 (PMC10934697; doi:10.3390/molecules29051061)
Supplement: Supplementary file 1 [file molecules-29-01061-s001.zip]

Archive with 1 entries (1 files):
- molecules-2832523-supplementary.pdf
